# Supplementary material for: Maintenance of neurotransmitter identity by Hox proteins through a homeostatic mechanism
Source: Nat Commun. 2022 Oct 15;13:6097. doi: 10.1038/s41467-022-33781-0 (PMC9569373; doi:10.1038/s41467-022-33781-0)
Supplement: Supplementary file 4 — Supplementary Data 1 [file 41467_2022_33781_MOESM4_ESM.xlsx]

## Sheet: Sheet1
Supplementary Data 1	Summary of C. elegans strains used in this study
Reporters and Transgenes
OH11954	lin-11::mCherry V + myo-2::GFP
OP18	unc-119(ed3) III; wgIs18 [lin-39::TY1::EGFP::3xFLAG + unc-119(+)]
OH13083	him-5(e1490) V; otIs576 [unc-17(fosmid)::GFP + lin-44::YFP]
OH13646	him-5(e1490) otIs544 [cho-1(fosmid)::SL2::mCherry::H2B + pha-1(+)] V
CA1200	ieSi57 [eft-3p::TIR1::mRuby::unc-54 3'UTR + Cbr-unc-119(+)] II; unc-119(ed3) III.
OH14930	otTi28 [unc-11prom8+ehs-1prom7+rgef-1prom2::TIR1::mTurquoise2::unc-54 3'UTR] X
OH15568	unc-17(ot907[unc-17::mKate2::3XFLAG]) IV
OH9970	otEx4432 [ace-2 fosmid_SL2:gfp, line 2.7D] + elt-2::DsRed
OH11650	pha-1(-); otEx5291 [cho-1_280bp_NLS_YFP+pha-1(+)]
OH11684	pha-1(-); otEx5308 [unc-17_125bp_NLS_YFP+pha-1(+)]
OH11063	otEx4992 [unc-3_fosmid_Exon2_mCherry+myo-2::GFP]
OH11068	otEx4995 [unc-3 fosmid_exon6_mCherry (myo-2::gfp)]
OH11454	otIs426 [Punc-17_1kb::YFP + myo-2::GFP]
OH11746	otIs447 [unc-3p::mCherry + pha-1(+)] IV.
LX929	vsIs48 [unc-17::GFP] X
KRA257	kasIs2 [lin-39_intron 1::tagRFP + pha-1 rescuing construct line 6.6] I
SD1552	stIs10224 [lin-39p::HIS-24::mCherry + unc-119(+)]
BL5717	inIs179 [pida-1::GFP] II; him-8(e1489) IV
OH13105	him-5(1490) otIs564 {otIs565 [unc-47(fosmid)::SL2::H2B::mChopti + pha-1(+)] }V
AL270	icIs270 [glr-5::GFP + lin-15(+)] X
OH3241	juIs76 [unc-25p::GFP + lin-15(+)] II ; oyIs14 [sra-6::GFP + lin-15(+)] V
OP27	unc-119(ed3) III; wgIs27 [mab-5::TY1::EGFP::3xFLAG + unc-119(+)]
CF453	muIs16 [mab-5::GFP + dpy-20(+)] II; dpy-20(e1282) IV
Mutants and CRISPR alleles
PHX2477	lin-39(syb2477 [lin-39_site1-11_MUT::mNG::AID]) III
PHX5816	unc-3(syb5816 [unc-3_LIN-39 site_MUT_GFP]) X
MT3002	ced-3(n1286) IV
CB3531	mab-5(e1239) III; him-5(e1490) V
LE4023	lin-39(n1760) mab-5(e1239)/hT2 III
KRA45	lin-39(n1760)/hT2 III, I
MT10785	unc-3(n3435) X
KRA467	lin-39(kas9[lin-39::mNG::AID]) III
OH13988	unc-3(ot837[unc-3::mNeonGreen::AID]) X
