# Supplementary material for: Maintenance of neurotransmitter identity by Hox proteins through a homeostatic mechanism
Source: Nat Commun. 2022 Oct 15;13:6097. doi: 10.1038/s41467-022-33781-0 (PMC9569373; doi:10.1038/s41467-022-33781-0)
Supplement: Supplementary file 6 — Source Data [file 41467_2022_33781_MOESM6_ESM.xlsx]

## Sheet: Figure 1d
	unc-17		cho-1
	ced-3	ced-3; lin-39	ced-3	ced-3; lin-39
	5	0	5	10
	6	0	6	12
	6	0	6	12
	6	1	5	12
	6	1	7	14
	6	0	6	12
	6	0	6	12
	6	0	6	12
	6	0	6	12
	6	0	6	12
	6	0	6	12
	6	0	6	12
	6	0	6	12
	5	1	6	12
	6	0	6	12
	6	0	6	12
	6	0	6	12
		0	0	0
		0	0	0
		0	0	0
			0	0
				0
				0

## Sheet: Figure 1e
	ced-3				ced-3; lin-39
	VC1	VC2	VC3		VC1	VC2	VC3
	1413	1227	875		1328	0	0
	4210	4245	0		2964	2427	1313
	5798	1751	1449		2861	2487	1452
	3548	2817	3188		2513	0	0
	2620	2481	2598		3021	1657	1590
	2914	3318	4900		2420	2344	1538
	2435	3315	4611		2854	0	0
	1707	1509	1585		2750	2852	1113
	3428	4403	2458		1507	2248	1529
	3116	3138	4350		757	813	1003
	3311	3531	2887		1449	2742	1282
	3296	3893	5744		0	0	0
	3386	1944	3794		3504	2312	1429
	2149	2523	1735		3135	1946	2613
	2838	3626	3042		1045	1449	1120
	2605	2695	2636		3483	1489	0
	4771	5652	6653		2964	2324	3029
	1640	1704	987		3388	2573	0
	2987	1666	1810		1249	0	1400
	4319	3106	3908		1676	1837	0
	3433	3620	4829		2017	2257	0
	2257	1899	1547		1977	1399	3298
					1420	2758	5788
					1332	0	0

## Sheet: Figure 1H
		EtOH	Auxin
		29	2
		22	4
		32	5
		33	6
		22	5
		37	4
		30	4
		27	1
		29	0
		35	1
		30	6
		36	4
		28	1
		32	6
		32

## Sheet: Figure 1I
		EtOH	Auxin
		3	0
		1	0
		2	0
		2	1
		0	0
		1	0
		4	0
		0	0
		1	0
		4	1
		2	1
		1	0
		1	0
		4	0
		1	1
		3	0
		2	0
		0	0
		1	0
		1	0
		2	0
		2	0
		0	0
		2	0
			0

## Sheet: Figure 2c
						WT	lin-39
						39	40
						38	36
						38	34
						39	35
						38	36
						39	32
						39	34
						38	35
						39	34
						38	35
						39	37
						39	33
						38	33
						38	36
						38	34
						40	37
						39	36
						39	37
						39	34
						39	35
						39	33
						39	33
							34

## Sheet: Figure 2D
			WT	lin-39
			38	29
			35	31
			31	28
			33	28
			36	27
			28	26
			38	28
			31	29
			33	30
			34	29
			32	27
			31	21
			25	18
			34	25
			34	29
			32	26
			39	28
			39	27
			38	28
				33
				32
				27
				26
				29
				31

## Sheet: Figure 2E
		WT	lin-39
		25	26
		24	28
		27	25
		28	20
		30	24
		20	27
		29	23
		34	20
		31	28
		31	20
		30	26
		30	28
		28	20
		33	25
		33	21
		29	24
		26
		26
		34
		28
		27
		32

## Sheet: Figure 2F
			EtOH	Auxin
			35	27
			39	29
			29	33
			40	31
			38	23
			39	33
			33	28
			34	35
			29	35
			30	32
			35	33
			38	37
			38	27
			30	32
			36	30
			34	38
			37	35
			27	33
			25	30
			37	30
			29	33
			39	26
			37	36
			33	31
				34

## Sheet: Figure 3C
	WT	lin-39	mab-5	lin-39 mab-5	unc-3	unc-3; lin-39	unc-3; lin-39 mab-5	unc-3(hypo)	unc-3(hypo); lin-39 mab-5
	39	40	40	37	9	7	0	36	15
	38	36	39	29	8	5	0	34
	38	34	40	33	1	5	0	37	15
	39	35	38	40	5	5	0	36
	38	36	40	37	6	5	0	38	23
	39	32	40		10	2	0		22
	39	34	39	34	3	10	0	36	19
	38	35	41	29	8	1	0	35	19
	39	34	38	37	2	2	0	35	18
	38	35	42	36	9	5	0	36	19
	39	37	37	30	10	5	1	32	18
	39	33	41	26	6	0	0	30
	38	33	39	34	10	3	0	37
	38	36	38	32	5	6	3	33
	38	34	39	35	11	3	0	34	18
	40	37	42	34	9	7	0	36
	39	36	38	35	11		0
	39	37	36	37			0		14
	39	34	37	32			0		17
	39	35	38				0		15
	39	33	38				0
	39	33	38				0		13
		34	41						17
									13
									13
									23
									20
									16

## Sheet: Figure 3D
		WT	lin-39	lin-39 mab-5	unc-3	unc-3(hypo)	unc-3(hypo); lin-39 mab-5
		38	29	12	0	25	5
		35	31	22	0	15	10
		31	28	27	0	23	12
		33	28	19	1	17	11
		36	27	18	3	12	12
		28	26	26	0	19	10
		38	28	21	0	20	4
		31	29	18	0	11	7
		33	30	37	3	22	9
		34	29	17	4	22	8
		32	27	8	0	32	5
		31	21	26	2	18	2
		25	18	23	0	21	9
		34	25	21		29	8
		34	29	24		26	7
		32	26	25		25	6
		39	28	20		27	6
		39	27	24			5
		38	28	23			4
			33	24			7
			32	19			7
			27				5
			26				4
			29
			31

[truncated: 28 more sheets: Figure 3E, Figure4c, Figure 4E, Figure 4F, Figure 5C, Figure 5D, Figure 5F, Figure 5G, Figure 5H, Figure 5I, Figure 6B, Figure 6C, Figure 6D, Figure 6E, Figure 6F, Figure 6H, Figure 7C, Figure 7E, Figure 7F, Suppl. Fig. 1D …]
